# Supplementary material for: Quality Assessment of Burdekin Plum (Pleiogynium timoriense) during Ambient Storage
Source: Molecules. 2023 Feb 7;28(4):1608. doi: 10.3390/molecules28041608 (PMC9958931; doi:10.3390/molecules28041608)
Supplement: Supplementary file 1 [file molecules-28-01608-s001.zip]

Archive with 1 entries (1 files):
- molecules-2107321-supplementary.pdf
